# Supplementary material for: To Use or Not to Use: Exploring Therapists’ Experiences with Pre-Treatment EMA-Based Personalized Feedback in the TheraNet Project
Source: Adm Policy Ment Health. 2024 Jan 23;52(1):41–58. doi: 10.1007/s10488-023-01333-3 (PMC11703985; doi:10.1007/s10488-023-01333-3)
Supplement: Supplementary file 1 — Supplementary Material 1 [file 10488_2023_1333_MOESM1_ESM.xlsx]

## Sheet: Bilingual Table 2
	1. How did participation in the study affect the therapeutic relationship? (If there were difficulties with specific patients, which ones and why?) 1. Wie hat die Teilnahme an der Studie die Beziehung beeinflusst? (Wenn es bei spez. Pat. Schwierigkeiten gab, bei welchen?)
	2. Did you use the networks, and if so, how and with which patients? 2. Habt ihr (die Therapeut*innen) die Netzwerke benutzt, und wenn ja, wie und bei welchen Patient*innen?
	3. How would you recommend altering the networks to make them more clinically useful? 3. Wie müsste man die Netzwerke insgesamt ergänzen oder ändern um es nützlicher zu machen?
	Table 2. Focus group discussion questions (original German phrasing in italics)

## Sheet: Bilingual Table 3 (w examples)
	Section	Theme	Codes	Total freq.	Ther. freq.	Group freq.	Definition	Example
	Use of TheraNet feedback Nutzung des TheraNet-Feedbacks	Direct use Direkte Nutzung	Feedback discussed with patient Feedback mit Pat. besprochen	17	9	4	Feedback was brought into the session and was discussed with the patient(s) Das Feedback wurde mit in die Sitzung gebracht und mit Pat. besprochen	I brought it [the feedback] into the session once, where I discussed it in more detail. Mit in die Sitzung gebracht habe ich das eine Mal, wo ich es detaillierter besprochen habe. -Group C, Therapist 9
			Patient asks for results Pat. hat sich Ergebnisse eingefordert	2	1	1	Patient(s) requested to receive their feedback from the therapist Pat. forderte sich eine Rückmeldung des Feedbacks von dem Ther. ein	Well I did get asked what came out of it [the EMA] and how it's interpreted Also ich wurde schon gefragt, was dabei raus kam und wie man das interpretiert -Group C, Therapist 9
		Indirect use Indirekte Nutzung	Feedback wasn’t discussed with patient Feedback wurde nicht mit Pat. besprochen	6	5	4	Therapist(s) did not discuss feedback with patient(s) (without saying it was not used at all) Ther. hat das Feedback nicht mit Pat. besprochen (ohne zu sagen, dass es gar nicht genutzt wurde)	Well I didn't discuss with my patient X. That I remember. Also ich hatte das mit meiner einen Patientin X nicht besprochen. Das weiß ich noch. -Group E, Therapist 16
			Feedback used to improve understanding of patient Ther. nutzt Feedback für sich	15	10	4	Therapist(s) looked at feedback and used it for their case concept and treatment planning (no mention of discussing with patient) Ther. hat sich das Feedback angeschaut und nutzte es ggf. für sein Fallkonzept und die Therapieplanung (ohne Erwähnung eines Gesprächs mit dem Pat.)	I found it [the feedback] helpful for my own orientation, to see that again zur Orientierung für mich fand ich es hilfreich, das nochmal auch nochmal zu sehen -Group B, Therapist 4
			Findings corresponded to diagnostics/previous conversations Erkenntnisse entsprachen der Diagnostik/Gespräche	18	10	4	The information from the feedback matched previous findings, no added information Die Informationen aus dem Feedback deckten sich mit bisherigen Erkentnissen, kein Zugewinn an Infos	It [the feedback] fit with what I already knew. Through the diagnosis. Es hat zu dem gepasst, was eh schon stand. Durch die Diagnose. -Group A, Therapist 1
			Correlations seen as self-explanatory Zusammenhänge selbsterklärend	2	2	2	Connections (in the network) appear logical, not surprising Zusammenhänge erscheinen logisch, nicht überraschend	And some things were, let's say, obvious. So when I'm scared, I don't know, I'm also tense or something, that there's a positive connection, we don't need to talk about it. It seems very likely. Und manche Sachen war ja auch, sag ich jetzt mal, offensichtlich. Also, dass wenn ich was weiß ich, Angst habe, dass ich dann auch angespannt bin oder so, dass da ein positiver Zusammenhang ist, braucht m…
			Justification of therapeutic interventions through network Begründung von ther. Interventionen durch Netzwerk	7	3	3	Feedback could help justify therapeutic interventions to third parties Das Feedback konnte dabei helfen, therapeutische Interventionen vor Dritten zu begründen	But I thought it was cool that her ability to regulate her emotions in particular had a super important influence on all kinds of variables [in the network], which made it possible to justify once again that this is an important factor that we should work on. Aber ich fand's cool, dass gerade die Emotions Regulationsfähigkeit einen super wichtigen Einfluss auf alle möglichen Variablen hatte, wodu…
			Feedback incongruent with clinical impression Feedback nicht übereinstimmend mit klinischem Eindruck	2	2	2	The feedback does not correspond to the impression the therapist(s) gained from the patient(s) during the diagnostic process and previous conversations Das Feedback entspricht nicht dem Eindruck, den der Ther. in Diagnostik und Gespräch vom Pat. gewonnen hat	So I guess she had difficult experiences and then she slept better than usual. That didn't fit somehow, or at least it didn't make sense logically. And that's why I, then I didn't go into it in detail with her. Also irgendwie hatte sie schwierige Erfahrungen und dann hatte sie überdurchschnittlich gut geschlafen im Verhältnis. Das hat dann nicht gepasst irgendwie, also zumindest nicht logisch gep…
			Unexpected correlation in network Erkenntnis: Unerwartete Verbindung	3	2	2	An unexpected connection between two elements emerged from the network, which was not apparent before (e.g. negative correlation between positive affect and pleasant activities) Aus dem Netzwerk geht eine unerwartete Verbindung zwischen zwei Elementen hervor, die vorher so nicht ersichtlich war (z.Bsp negative Korrelation zwischen positiven Affekt und angenehmen Tätigkeiten)	And the only thing [that was surprising] was just this connection, positive activities, but related to a negative aspect. And so that was [surprising], but that also fits. Und das einzige war eben dieser Zusammenhang, positive Aktivitäten, die aber mit einem negativen Aspekt zusammenhingen. Und das war also, das passt aber auch. -Group A, Therapist 3
			Connection sleep/difficult experiences unexpected Zusammenhänge Schlaf/schwierige Erfahrungen unerwartet	1	1	1	The sleep/difficult experience relationship did not correspond to the expectations of the therapist(s) Der Zusammenhang von Schlaf/ schwierigen Erfahrungen entsprach nicht den Erwartungen des Ther.	And that somehow didn't connect at all with the difficult experiences. So somehow she had difficult experiences and then she slept better than average compared to the average. That didn't fit somehow, at least not logically. Und das hat irgendwie gar keinen Zusammenhang ergeben mit den schwierigen Erfahrungen. Also irgendwie hatte sie schwierige Erfahrungen und dann hatte sie überdurchschnittlich…
			Difficult experiences (text entry) most clinically useful Schwierige Erfahrungen (Freitext) klinisch am nützlichsten	1	1	1	Therapist(s) were able to draw the most clinically relevant information from the free text entry about patients' difficult experiences Ther. konnte aus den Freitextangaben zu schwierigen Erfahrungen der Pat. die meisten klinisch relevanten Informationen ziehen	So, I found the free text information at the bottom most helpful. [...] Yes, and there were nightmares at one point. That was interesting. Also, ich fand am hilfreichsten die Freitextangaben unten. […] Ja, und so Albträume kamen mal vor. Das war spannend. -Group B, Therapist 7
			Feedback enables better insight into everyday life Feedback ermöglicht besseren Alltags-Einblick	2	2	2	Through the feedback, therapist(s) gain a better insight into the daily life of the patient(s) Durch das Feedback erhalten Ther. Einen besseren Einblick in Alltag der Pat.	I think that is a good transition in the direction of the patient receiving the information on their own cell phone or via an app, in order for it to be used more in everyday life and to change the therapy itself. I believe that this also has a positive effect, so that it is transferred even more by patients. That it is more a part of everyday life, not just a conversation once a week. It should …
		Planned use Geplante Nutzung	Therapist planned to discuss feedback with the patient Ther. plante Feedback mit Pat. zu besprechen	4	1	1	Therapist(s) planned to discuss feedback with patient(s), but ultimately did not do so Ther. plante, das Feedback mit dem Pat. zu besprechen, hat es aber letzlich nicht getan	As I mentioned, I wanted to discuss [the feedback] with her. And then I didn't find it necessary anymore, to bring it up with her again. Wie gesagt, ich wollte das nochmal mit ihr besprechen. Und fand es dann auch nicht mehr so notwendig, das trotzdem noch zusätzlich aufzugreifen. -Group A, Therapist 3
			Idea to use for insurance claim Idee für Antrag zu nutzen	2	2	2	Therapist(s) express the idea of using the network for the therapy insurance claim (the documents required to receive reimbursement by the German health insurance system) Ther. äußert die Idee das Netzwerk für den Therapie-Antrag zu nutzen	I thought it was such a cool idea, to refer to it in the [insurance] claim. Weil ich fand es so eine coole Idee, dass noch in den in den Antrag mit reinzunehmen. -Group D, Therapist 12
			Idea to use to co-construct disorder model Idee für gemeinsames Störungsmodell zu nutzen	2	1	1	Therapist(s) express the idea that the network could help develop a shared model of the disorder with the patient(s), thereby enabling them to respond to the connections in the network Ther. äußert die Idee, dass das Netzwerk helfen kann, mit dem Pat. ein gemeinsames Störungsmodell zu entwickeln und dabei auf die Verbindungen im Netzwerk eingehen zu können	[The feedback] can't be used to find a diagnosis, but a bit for the development of a model with the patient and maybe it doesn't fit for everyone, but especially for this patient I could really imagine it working nicely. Ist halt quasi nicht zur Diagnosefindung, sondern so ein bisschen das Modell Entwicklung mit den Patienten und passt vielleicht auch nicht bei jedem, aber jetzt gerade bei ihm kö…
		Failed use Fehlgeschlagene Nutzung	Therapist tried to use feedback Ther. hat versucht Feedback zu nutzen	2	2	2	Therapist(s) tried to use feedback, but were not successful Ther. hat versucht Feedback zu nutzen, war dabei aber nicht erfolgreich	I tried [to use it]. Ich hab's versucht. -Group B, Therapist 7
		Less use Weniger Nutzung	Therapist used feedback less over the course of study Ther. nutzte Feedback im Studienverlauf weniger	4	3	1	Therapist(s) used the feedback, but used it less over the course of the study and other patient(s) Ther. hat das Feedback verwendet, über den Studienverlauf und andere Pat. hinweg aber weniger	But I looked at it[the feedback] for all of them at the beginning. [...] And with the last ones, only briefly. Aber angeguckt hatte ich es mir bei allen am Anfang. […] Und bei den letzten dann nur noch kurz. -Group C, Therapist 9
	Impact on therapeutic relationship Auswirkungen auf die ther. Beziehung	No impact on therapeutic relationship Keine Auswirkung auf die ther. Beziehung	Impact on therapeutic relationship unclear Einfluss auf ther. Beziehung unklar	5	5	4	Therapist(s) report that it is unclear if study participation had an influence on the therapeutic relationship The. berichten, dass es unklar ist, ob die Studienteilnahme einen Einfluss auf die therapeutische Beziehung hatte	Well whether it influenced the relationship to the patient directly, I find that hard to judge Also ob es die Beziehung zu der Patientin direkt beeinflusst hat finde ich schwierig zu beurteilen -Group B, Therapist 6
			No impact on therapeutic relationship (i.e., because not discussed with patient) Keinen Einfluss auf ther. Beziehung (z.B.¨ weil nicht besprochen)	9	9	5	Therapist(s) report that participation in the study had no influence on the therapeutic relationship (e.g., because they did not specifically discuss the resulting feedback with the patient(s)) Ther. berichten, dass es durch die Studienteilnahme keinen Einfluss auf die ther. Beziehung gab (z.B. weil sie das resultierende Feedback nicht konkret mit den Pat. besprochen haben)	In my case, not at all, that the patients, that they [the patients] would have gotten angry or something. Not at all. There was no, I think, other kind of feedback from them [the patients] or anything. And we then started with the therapy very normally. Bei mir auf jeden Fall nicht, dass da die Patienten und sie sich darüber echauffiert hätten oder so was. Auf keinen Fall. Da gab es, glaube ich, …
			Prioritizing building the therapeutic relationship over feedback use Priorisierung Beziehungsaufbau über Feedback-Nutzung	3	3	2	Therapist(s) placed more importance on building the relationship than on the use of feedback Ther. hat dem Aufbau der Beziehung mehr Bedeutung zugemessen als dem Einsatz des Feedbacks	a clear accentuation of [her] personality, we first had to… that was the main focus, on building the therapeutic relationship and she needs lots of control so eine deutliche Persönlichkeitsakzentuierung das musste erstmal so... Das war der Hauptfokus eben, auf dem Beziehungsaufbau und sie braucht sehr viel Kontrolle -Group B, Therapist 6
			Setting session agenda left up to patient Sitzungsgestaltung Pat. überlassen	8	4	3	The therapist(s) wanted to allow the patient(s) to shape the session and did not want to prescribe any topics Der Ther. möchte dem patienten die Sitzungsgestaltung überlassen und keine Themen vorgeben	The patient has an adjustment disorder due to a conflict that was relatively specific and she came to each of our sessions with situations that were very stressful for her. So it was more important for me to explore those situations and to work on them with her. Not to specify the topics in such a theoretical way. [It is] possible, theoretically, that [if the feedback had been discussed] she coul…
	Hinderances to using TheraNet Feedback Hindernisse bei der Nutzung des TheraNet-Feedbacks	Timing Zeitplan	Obstacle: Tight schedule in short-term therapy Hinderniss: Enger Zeitplan in KZT	1	1	1	Use of feedback made more difficult because it is a short-term therapy and the schedule is tight Anwendung Feedback erschwert, da es sich um eine KZT (Kurzzeittherapie) handelt und der Zeitplan eng ist	I had my treatment plan and [...] knew that it would be a relatively short process for her, that is, we would get there in short-term [therapy]. And I think I was under pressure to somehow get through what I had to do in that time, because I had the expectation, and so did she, that we would get through it in 24 hours. I think that was the main reason why I didn't use an hour for [the feedback]. …
			Obstacle: Still at the beginning of therapy Hinderniss: Noch am Anfang der Therapie	4	4	4	The feedback had not been used yet, as the therapy is still in its early stages Das Feedback wurde noch nicht genutzt, da die Therapie sich noch am Anfang befindet	For her [the patient] I'm actually just looking at it for the first time now or today, because [...] Exactly, but that I find super interesting. I just had T1 [first therapy session] with her today. Bei der habe ich es jetzt tatsächlich oder heute das erste Mal angeschaut, weil... […] Genau, aber so das finde nur super interessant. Ich habe auch heute auch erst die T1 Sitzung mit ihr. -Group E, T…
			Lost relevance due to delay Wegen Verzögerung Relevanz verloren	2	1	1	Therapist(s) did not use the feedback because of delays caused by various circumstances Ther. hat das Feedback nicht eingesetzt, weil es aus verschiedenen Gründen zu Verzögerungen kam	And that actually went on for a few hours [letting the patient structure the session], until at some point I realized, okay, it's going under a bit, somehow we don't really need it anymore. Und das ging dann tatsächlich auch einige Stunden so, bis ich irgendwann gemerkt habe, okay, es geht ein bisschen unter, wir brauchen's irgendwie auch gar nicht mehr wirklich. -Group A, Therapist 3
		Therapist expectations Ther.-Erwartungen	Obstacle: Little benefit expected from discussion of feedback Hinderniss: Wenig Benefit durch Feedback-Besprechung erwartet	1	1	1	Therapist(s) do not expect enough benefits from discussing the feedback and therefore are less motivated to discuss/prepare to discuss it. Ther. erwartet nicht genug Vorteile aus der Besprechung des Feedbacks und ist dadurch weniger motiviert es zu besprechen/vorzubereiten.	Maybe [...] that it wasn't clear enough in my mind, how would my patient benefit if I discussed this more intensively right now? So I think I probably didn't expect enough benefit for that. Und zum anderen vielleicht auch, weiß ich nicht das, dass ich doch nicht klar genug vor Augen hatte, also wie würde mein Patient oder meine Patientin davon profitieren, wenn ich genau jetzt das noch mal intens…
			Therapeutic implications are missing from feedback Therapeutische Implikationen fehlen beim Feedback	1	1	1	Therapist(s) cannot identify any therapeutic implications from feedback Ther. kann aus dem Feedback keine Implikationen für sein therapeutisches Vorgehen erkennen	So for me there was too little in it [the feedback], what therapeutic implications can I pull from it? Also, für mich war noch zu wenig drin, was kann man an therapeutischen Implikationen daraus ziehen? -Group B, Therapist 7
		Flaws in study design Mängel im Studiendesign	Obstacle: Blind spot in patients‘ personalization Hinderniss: Blinder Fleck bei Pat.-Personalisierung	1	1	1	When personalizing the network, patient(s) might overlook issues that are relevant to their disorder(s) Bei der Personalisierung des Netzwerkes könnte es passieren, dass Pat. störungsrelevante Aspekte vernachlässigen	I think some patients would pick out [personalized items] well on their own and others would leave out relevant things corresponding to their own blind spots. Ich glaube, manche Patienten würden von sich aus schon gut rauspicken und andere würden dann ihren eigenen blinden Fleck entsprechende relevante Sachen rauslassen. -Group A, Therapist 1
			Meaning of personalized items unclear (for patient and therapist) Bedeutung des personalisierten Items unklar (für Pat. + Ther.)	3	3	2	It was no longer clear to the patient(s) and the therapist(s) what the personalized items stood for Dem Pat. und dem Ther. war nicht mehr klar, wofür die personalisierten Items standen	because several things play a role for her, which have also changed over time and she no longer knew exactly what she had in mind as that variable. That's exactly why. So we then made an assumption which I think sums it up quite well and that was also what was predominant at the time. weil bei ihr schon mehrere Sachen so eine Rolle spielen, die sich auch über die Zeit hinweg verändert haben und s…
			Reason for selection of items unclear Grund für Auswahl der Items unklar	1	1	1	It was unclear why the personalized iterms were selected Es war unklar, warum die personalisierten Items ausgewählt wurden	Yes, the only thing was, what I could not, what we could not explain, was this one point, where the patient himself had decided on what he should monitor and I think he did not really know what that was anymore. I had asked him again briefly. [...] Yes, so what that point was in general, was it still playing a role, I thought to myself. Ja, das einzige war ja noch, was ich nicht, was wir nicht zu…
			Obstacle: Differentiation between correlation vs clinical interpretation difficult Hinderniss: Differenzierung Korr. vs. klin. Bewertung schwer	3	3	2	Therapist(s) state that it is challenging to differentiate between the correlation valence and the clinical assessment in the interpretation Ther. geben an, dass es anspruchsvoll ist, in der Interpretation zwischen der Richtung der Korrelation und der klinischen Bewertung zu differenzieren.	And certain patients, when I say to them, "Well, look here, this is a negative correlation". Then they immediately think "Oh God, that's bad", but it can also be good, but if I say to the patient in a 10-minute conversation: "Look, there's a negative correlation here". Then he first understands that something is not right with them. And that is not so easy to explain. Und bestimmte Patienten, wen…
			Obstacle: Influence strengths too complex for therapists Hinderniss: Einfluss-Stärken zu komplex für Ther.	3	3	3	Interpretation of feedback difficult, since the influence strengths are too complex for therapist(s) Interpretation Feedback schwer, da die Einflusss-Stärken zu komplex für Ther. sind	[I would have wanted] it to be a bit more intuitive, that you didn't have to look at the [influence] table on the side and then think okay, that was in that direction and then in that direction. And then... I just didn't use that. Dass das ein bisschen intuitiver ist, dass man nicht so die Tabelle an der Seite angucken muss und muss dann überlegen okay, das war in die Richtung und dann in die Ric…
			Obstacle: Interpretation made difficult by colors Hinderniss: Interpretation durch Farben verwirrend	1	1	1	Therapist(s) find the use of the colors red (negative correlation) and green (positive correlation) confusing Die Ther. empfinden den Einsatz der Farben rot (negative Korrelation) und grün (positive Korrelation) als verwirrend	[The patient might say] "And you see with me it's all red, here it's all negative," and it can actually be a good association. „Und sehen Sie bei mir ist das ganz rot, hier ganz negativ“ und es kann ja tatsächlich auch ein guter Zusammenhang sein. -Group B, Therapist 7
			Obstacle: Interpretation not clear anymore Hinderniss: Interpretation nicht mehr klar	8	4	2	The therapist(s) no longer know how to interpret it/ how they interpreted the feedback in the past and therefore can no longer use it Der Ther. weiß nicht mehr, wie er das Feedback interpretieren soll/ interpretiert hat und kann es daher nicht mehr einsetzen	At the time of the training [interpretation workshop], I had an explanation for myself in my head as to why this connection might have been, which made sense to me. After ten hours, this understanding was not as present to me anymore, so I thought, okay, if I present this to the patient now, without knowing exactly what it was again. Exactly. And then it [the feedback] didn't get used. Ich habe d…
		Complexity Komplexität	Obstacle: Feedback too complex for patient in-session Hinderniss: Feedback zu komplex für Pat.	2	1	1	During the interview, the patient(s) showed difficulty understanding the network due to the complexity of the feedback Im Gespräch zeigte der Pat. aufgrund der Komplexität des Feedbacks Schwierigkeiten, das Netzwerk zu verstehen	I tried [to use the feedback]. I think it was too complex for my patients. Ich hab's versucht. Ich glaub, für meine Patienten war das zu komplex. -Group B, Therapist 7
			Obstacle: Feedback too complex/time-consuming to explain Hinderniss: Feedback zu komplex/zeitaufwändig zu erklären	2	2	2	Therapist(s) fear that feedback is too complex and time-consuming to explain, so that it is not worth using in therapy Ther. befürchtet, dass Feedback sei zu komplex und zeitaufwändig zu erklären, sodass ich der Einsatz in der Therapie nicht lohnt	We then discussed [the network]. But I couldn't go into that much depth. That's when I noticed that it was too overwhelming for her. Und genau zu diesem Zeitraum, ähm, wir haben das dann besprochen. Aber das konnte ich nicht so tiefgehend. Also da habe ich so gemerkt, das überfordert sie auch. -Group E, Therapist 15
			Obstacle: Feedback too underwhelming for patient Hinderniss: Feedback unterfordernd für Pat.	1	1	1	Therapist(s) fear that the patient(s) may perceive the feedback as underwhelming Ther. befürchtet, dass der Pat. das Feedback als unterfordernd wahrnehmen könnte	If I had discussed such banalities with her, I think she would have thought, “she’s not challenging me here” […]. Und wenn ich da solche Banalitäten mit ihr besprochen hätte, ich glaube, dann hätte sie gedacht, die unterfordert mich hier -Group B, Therapist 6
			Obstacle: Feedback too general Hinderniss: Feedback zu allgemein	4	2	1	The feedback is experienced as too general or too superficial Das Feedback wird als zu allgemein oder zu oberflächlich erlebt	So I found [the network] to be very generic actually: when I’m super tense, I don’t feel so good. If I can regulate well, I have more positive affect. That was the central statement here and […] that’s just, yes, that’s how it is. Also ich finde es tatsächlich sehr allgemein, wenn ich super gespannt bin, geht's mir nicht so gut. Wenn ich gut regulieren kann, habe ich mehr positiven Affekt. Das wa…
	Changes that could improve clinical utility Änderungen, die den klinischen Nutzen verbessern könnten	Format-level alterations Änderungen auf Formatebene	Idea to label personalized items Wunsch nach Beschriftung der pers. Items	1	1	1	Therapist(s) would like to see a label on the personalized items that reflects the content of the items. Ther. wünschen sich eine Beschriftung der personalisierten Items, welche den Inhalt der Items wiedergibt	if, for example, you have something like P1, P2, P3 [the personalized items], I think I would have used some abbreviations, e.g. for one maybe energy, for the next maybe fear or something, so that you see immediately, so that you don't always have to look first and think "oh, what was P1 again, what was P3 again…?" I think that complicates it [using the feedback], so a keyword would make it clear…
			Criticism for possibly judging “negative emotions” as negative Kritik an Bewertung von "negativen Emotionen" als negativ	1	1	1	The item "negative emotions" is criticized, because emotions should not be judged. Das Item „negative Emotionen“ wird kritisiert, da Emotionen nicht gewertet werden sollten	And clinically, we would often say affect is always good. There is no such thing as positive or negative affect. I am aware of the background of it, of course, in the jargon, but we would say that emotions themselves are always good. And then I find this... this a bit difficult to communicate. Und klinisch würden wir ja oft sagen Affekt ist immer gut. Es gibt jetzt nicht einen positiven oder nega…
			Idea to rephrase “negative emotions” item Wunsch einzelne Items umzuformulieren	1	1	1	Requests rephrasing of individual standardized items, e.g. negative emotions and problem behavior. Wunsch einzelne Items umzuformulieren wie; z.B negative Emotionen und Problemverhalten	But then I thought maybe as feedback, you could... well here it says "How negative did you feel" you could also sort of refer to that as pleasant and unpleasant feelings. Aber da dachte ich vielleicht als Rückmeldung, man könnte ja… also hier steht ja „Wie negativ haben Sie sich gefühlt“ man könnte ja auch sozusagen das auf angenehme und unangenehme Gefühle beziehen. -Group B, Therapist 5
			Simpler disorder models easier to use Simplere Störungsmodelle leichter anzuwenden	3	1	1	Simple disorder models are easier to use in comparison to TheraNet feedback. Simple Störungsmodelle sind im Gegensatz zum TheraNet Feedback leichter anzuwenden	So I actually got further with all three patients with a simple model, like the triangle model [thoughts-feelings-behaviors]. Also ich kam bei allen drei Patienten mit einem simplen Modell, wie dem Dreiecksmodell tatsächlich weiter. -Group B, Therapist 7
			Idea to have basic vs. advanced complexity levels of the networks Idee basic vs advanced Komplexität des Netzwerkmodells	2	2	2	Therapist(s) voiced the idea of creating a therapist version and a patient version of the networks where complexity and detailedness can be customized. This may include adjustments in network design or additional information (e.g., texts) Ther. äußerte die Idee, eine Ther.-Version und eine Pat.-Version der Netzwerke zu erstellen, bei der Komplexität und Ausführlichkeit individuell angepasst werde…	Maybe one possibility would be a model with different levels. Because complexity has the advantage that you can somehow transfer it into a simple model, which you can show to patients, and at the same time you have a complex model, which you have more for the therapist. Vielleicht wäre eine Möglichkeit so ein Mehr-Level-Modell. Weil im Prinzip die Komplexität schon den Vorteil hat, dass man das i…
			Idea to separately depict positive and negative correlations Wunsch pos./neg. Korrelationen von einander getrennt darstellen	5	4	1	Therapist(s) would prefer to have feedback displayed separately for positive and negative correlations Ther. wünschen sich getrennte Ausgabe des Feedbacks für positive und negative Korrelationen	So I'm not sure, but I was wondering if you could split it up, that you say ok make individual reports about all the things that correlate positively with each other, all the things that correlate negatively with each other, so that you can discuss it separately with the patients, to somehow make it a little bit clearer for them. Also ich bin mir nicht sicher, aber ich hab mich gefragt, ob man da…
			Worries about more complexity through changes to the feedback Sorge um mehr Komplexität durch Anpassung von Feedback	2	2	1	Therapist(s) express concern that adjustment of feedback will produce more complexity Ther. äußern Sorge, dass Anpassung des Feedbacks mehr Komplexität hervor bringen	I would worry that it would make it more complicated if you added more [information to the feedback]... because there would be more components. Ich hätte jetzt auch eher die Sorge, dass es das komplizierter macht, wenn man das nochmal mehr… weil es ja dann auch mehr Komponenten gibt. -Group B, Therapist 4
		Changes to EMA timing Änderungen des EMA-Zeitplans	Interest in seeing network changes (i.e. through pre-post comparisons) Netzwerk-Änderungen durch Prä-Post analysieren können	6	5	5	Ability to analyze pre/post changes, view changes in network due to therapy and discuss with patient(s) if necessary Möglichkeit, Prä-/Post-Veränderungen analysieren zu können, Veränderungen im Netzwerk durch Therapie einsehen zu können und ggf. mit Pat. zu besprechen	I think I would find it totally exciting to do the [EMA] assessment again later, another two weeks, I don't know starting at session 24 or so. So somewhere in the middle of the therapy, depending on how long the therapy lasts. Because I think you would also see changes and then it would be interesting, of course. Ich glaube, ich fände es total spannend, dass später noch mal zu machen die zur Erhe…
			Idea for personalized EMA time-point/time-frame Wunsch nach Pers. des Zeitpunkts/-rahmens	3	3	3	The time-point/time-frame for the EMA survey in TheraNet should be able to be indivdualized specifically for the patient(s). Der Zeitpunkt/ der Zeitrahmen für die EMA Erhebung in TheraNet sollte für den Pat. spezifgisch indivdualisiert werden können	To discuss with the patients what is actually meant by that [the EMA questionnaire]? Maybe for those where this is really a core problem, perhaps it's a good idea to postpone it for a while. So really a few hours of practice and then a little later, maybe, the patient can fill out the questionnaire in a meaningful way. Mit den Patienten zu besprechen, was ist da eigentlich gemeint? Tendenziell vi…
		More personalization Mehr Personalisierung	Idea to have standardized items specified by patient Idee stand. Items durch Pat. spezifizieren zu lassen	3	3	2	Idea that patient(s) should give an individual definition of the standardized items Idee, dass die Pat. eine individuelle Definition der standartisierten Items geben sollten	Maybe at the beginning, when they also determine P1, 2, and 3 [the personalized questions], you could include behavior, their own [problematic behavior, a standardized question], in parentheses, for example. And when they fill in the questionnaire every day, it just says in the parenthesis what is meant by it. Vielleicht könnte man am Anfang, wenn die auch P1 und 2, und 3 bestimmen, da noch Verha…
			Patient/therapist item personalization through conversations Pat./Ther. Personalisierung durch Gespräche	7	4	3	Personalization of the EMA survey should be done through discussions with the therapist and the patient. Eine Personalisierung der EMA-Erhebung soll durch Gespräche mit dem Ther. und den Pat. erfolgen	Ask both [the therapist and the patient] and then see what overlaps? And then the other things in addition. So there's a conversation with the patient anyway and maybe another conversation with the therapist. Beide fragen und dann schauen was überschneidet sich? Und dann noch die ergänzenden Sachen dazu. Also mit dem Patienten gibts ja eh so n Gespräch und vielleicht noch ein Gespräch mit Therape…
			Patient/therapist item personalization through symptom lists Pat./Ther. Personalisierung durch Symptomlisten	5	3	2	TheraNet should be further personalized by ticking off symptoms that the patient and the therapist find relevant. These should then be collected during the EMA survey. TheraNet sollte noch besser personalisiert werden durch das Ankreuzen von Symptomen, die der Pat. und der Ther. relevant finden. Diese sollen dann während der EMA-Erhebung erfasst werden	Now, if we stick to my symptom list for a moment. One would say, for example, tick off, tick off the three most relevant symptoms for you. The patient ticks three. I, as a therapist, tick off three and realize that this overlaps depending on how many [items] you can use. But that you then set a total number [of items] like that. Wenn man jetzt noch mal bei meiner Symptom Liste kurz bleiben. Man w…
			Weight personalization overlaps between patient/therapist more Personalisierungs-Überschneidungen Pat./Ther. mehr gewichten	3	2	2	Overlaps in the selection of items by patients and therapists should be weighted more in the analysis. Überschneidungen in der Itemauswahl von Pat. und Ther. sollen in der Auswertung mehr gewichtet werden	You could say that three items come from the patient, three from the therapist, and then you look to see if there are overlaps, but maybe the patient themselves would only have selected one of them. [...] But then new items were added. Das man dann vielleicht sagt, drei Items kommen vom Patienten, drei kommen vom Therapeuten und dann guckt man, gibt es Überschneidungen, vielleicht hätte der Patie…
			Request to make EMA questionnaire more disorder specific Wunsch Fragebogen störungsspezifischer zu gestalten	1	1	1	Item selection for EMA should be tailored to suit specific disorders Itemauswahl für EMA sollte auf verschiedene Störungen angepasst werden	With regard to him specifically, I could imagine that, if it had been more specific, i.e., if more disorder-specific aspects had been collected, for example, perhaps attention with social phobia specifically. Or these problems with concentration and mental jumps in ADHD. If one had made it a bit more symptom-specific, I would have considered that very good for the disorder model, in order to show…
		More interpretation aides Mehr Interpretationshilfen	Idea for more collegial exchange about feedback use Wunsch nach Austausch zur Feedback-Nutzung	2	2	2	Therapist(s) want more collegial exchange about possibilities of feedback use and about personalization Ther. wünschen sich mehr Austausch über Möglichkeit der Feedback Nutzung und über die Personalisierung	Maybe one could also exchange experiences about what one could take away for oneself, for the therapy planning or something like that? Vielleicht kann man da auch nochmal austauschen, was man für sich, für die Therapieplanung oder so mitnehmen könnte? -Group C, Therapist 11
			Idea for more network interpretation aides Wunsch nach Netzwerk Interpretationshilfen	6	4	2	Therapist(s) would like more support in the interpretation of the networks Die Ther. wünscht sich Unterstützung bei der Interpretation der Netzwerke	I would have found it cool if you got a little summary of how to interpret everything and what it meant, which you could see at a glance, because then I would have wanted to look at it more often. ich hätt's cool gefunden wenn man so eine kleine Zusammenfassung kriegt von wie man das alles noch interpretiert und was das noch bedeutet hat, die man so auf einen Blick ersehen konnte, weil dann hätte…
	Table 3. Summary of how frequently codes were mentioned. Total frequency refers to the total number of times a code was used. Therapist frequency refers to the number of therapists mentioned that code (out of 18). Group frequency refers to the number of groups in which the code was mentioned (out of 5). Original German phrasing in italics.
